# Supplementary material for: Identification of novel dysregulated circular RNAs in early‐stage breast cancer
Source: J Cell Mol Med. 2021 Feb 5;25(8):3912–21. doi: 10.1111/jcmm.16324 (PMC8051735; doi:10.1111/jcmm.16324)
Supplement: Supplementary file 2 — Table S1 [file JCMM-25-3912-s002.xlsx]

## Sheet: Tumor-Matched N Vs Apparet N
Rao et al., Identification of novel dysregulated circular RNAs in early-stage breast cancer
1. List of differentially regulated circRNA identified by find_circ - tumor -matched normal samples compared to apparent normal samples
CircRNA	baseMean	log2FoldChange	pvalue
hsa_circ_0000099	1.84504	3.95455	0.0323646
hsa_circ_0000117	15.8308	1.08154	0.00484187
hsa_circ_0000006	5.16541	-2.00754	0.0183003
hsa_circ_0008311	7.73129	1.25027	0.0401526
hsa_circ_0006408	1.35878	3.59034	0.028316
hsa_circ_0008679	3.06485	4.69629	0.00199653
hsa_circ_0017586	1.17315	3.39889	0.0368795
hsa_circ_0006743	3.24562	4.76513	0.000564933
hsa_circ_0002758	1.63144	-2.23064	0.0445063
hsa_circ_0000211	28.6821	1.06316	0.0073984
hsa_circ_0000283	2.24156	2.62632	0.0436868
hsa_circ_0023988	3.11482	4.67864	0.00114598
hsa_circ_0023990	4.07945	2.42854	0.0394845
hsa_circ_0025765	3.43785	-1.73183	0.0196106
chr12|6510279|6510532	1.87508	4.02064	0.0277914
hsa_circ_0000512	2.5612	-3.38578	0.00538968
hsa_circ_0000513	1.03026	-4.59943	0.00377162
chr17|40495987|40496520	1.54396	-2.56868	0.0447307
hsa_circ_0004621	1.62346	3.82404	0.0178141
hsa_circ_0002496	1.8236	4.01588	0.0123018
hsa_circ_0047136	1.85197	-2.02532	0.0273281
hsa_circ_0000852	4.27954	1.99497	0.0353462
hsa_circ_0000915	18.4041	-1.2395	0.024759
chr19|39877663|39893527	7.23987	-7.40664	8.95565e-05
hsa_circ_0000944	10.6713	-1.18795	0.0214889
hsa_circ_0001064	2.05114	-2.68339	0.00771549
chr2|188999285|188999383	2.22316	4.16285	0.029197
hsa_circ_0001097	4.01713	-1.50629	0.0166777
hsa_circ_0006934	1.51162	3.75138	0.0203724
hsa_circ_0008959	1.10026	-3.84713	0.0080867
hsa_circ_0002348	0.864165	-3.50332	0.0271637
hsa_circ_0003853	1.30948	3.52903	0.049491
hsa_circ_0006922	4.30547	-1.16132	0.0431035
hsa_circ_0001178	15.0555	1.02769	0.00572208
hsa_circ_0061774	5.36448	-1.1727	0.0494319
hsa_circ_0007897	3.05787	-1.98025	0.03981
hsa_circ_0006884	5.25673	-1.4958	0.00679021
hsa_circ_0006999	1.589	3.82417	0.0178555
hsa_circ_0001290	6.08228	-1.28571	0.0222771
hsa_circ_0007761	5.63777	-1.34099	0.0315121
hsa_circ_0001400	16.6901	-1.35221	0.000686912
chr4|90723914|90727297	1.4256	3.65346	0.0266736
hsa_circ_0001519	8.44383	-1.45381	0.0265411
chr5|123532569|123557564	1.41286	3.68283	0.0196608
hsa_circ_0005524	1.70788	3.78251	0.0294885
chr5|88947808|88948215	1.51894	3.69033	0.0481955
hsa_circ_0001512	1.47945	-2.81389	0.0268953
hsa_circ_0075796	13.5402	1.04446	0.00614878
hsa_circ_0001730	10.605	-1.4335	0.00213312
hsa_circ_0004069	7.54811	-1.4254	0.0390599
hsa_circ_0004779	2.2651	4.29851	0.0085096
hsa_circ_0079284	1.77142	3.91565	0.0118362
hsa_circ_0007672	2.40242	-2.24227	0.0417748
hsa_circ_0084708	1.69617	-2.44256	0.0461953
chr8|70213903|70216764	13.3306	1.11312	0.0124415
hsa_circ_0008192	1.87544	3.98489	0.0305754
hsa_circ_0001946	70.7752	1.58267	0.0253275
hsa_circ_0009069	3.45122	-1.60612	0.0146519

## Sheet: Tumor Vs Matched Normal 
2. List of differentially regulated circRNA identified by find_circ - tumor samples compared to matched normal samples
CircRNA	baseMean	log2FoldChange	pvalue
hsa_circ_0000110	2.13677	2.77781	0.0443544
hsa_circ_0016601	3.8552	3.58488	0.000457384
hsa_circ_0005899	1.04665	3.4363	0.040784
chr10|11851997|11852215	1.73533	-3.45275	0.0228011
hsa_circ_0008225	4.06199	2.4885	0.00369668
chr11|119296918|119297481	1.17063	3.51449	0.0331122
hsa_circ_0007401	1.24705	3.19143	0.0281106
chr12|28255581|28307749	1.46063	3.20079	0.0248117
hsa_circ_0008776	4.44535	-1.65119	0.0313786
hsa_circ_0033475	1.59722	-3.91378	0.00978908
hsa_circ_0008603	1.35542	-4.11295	0.023294
hsa_circ_0007766	7.81771	3.03143	0.00522979
chr17|40495987|40496520	1.54396	-3.18324	0.0206316
hsa_circ_0003428	4.81782	1.46573	0.0275085
hsa_circ_0110084	3.57022	1.97048	0.0202975
hsa_circ_0002346	6.27532	-1.35556	0.020814
chr3|172251260|172262083	4.22356	-1.4534	0.018954
hsa_circ_0064555	1.15955	3.58417	0.0249087
hsa_circ_0066535	3.86106	-1.59214	0.0361648
chr4|169507037|169537911	1.10838	3.52505	0.0414728
hsa_circ_0069562	1.35415	-3.6627	0.0187866
hsa_circ_0001512	1.47945	-2.91784	0.0412638
hsa_circ_0008321	1.45153	-3.05889	0.0498562
hsa_circ_0004674	1.08154	3.59398	0.0282716
hsa_circ_0001722	8.01721	1.13744	0.0188014
hsa_circ_0006950	5.25899	1.96911	0.00553937

## Sheet: Tumor Vs Apparent N
3. List of differentially regulated circRNA identified by find_circ - tumor samples compared to apparent normal samples
CircRNA	baseMean	log2FoldChange	pvalue
hsa_circ_0000099	1.84504	3.8846	0.046726
hsa_circ_0000117	15.8308	1.04711	0.0103794
hsa_circ_0003247	19.3701	1.08619	0.00804863
hsa_circ_0000006	5.16541	-1.73167	0.0497774
hsa_circ_0008225	4.06199	2.0127	0.0271947
hsa_circ_0006408	1.35878	3.70468	0.0377465
hsa_circ_0008679	3.06485	5.28565	0.000293943
hsa_circ_0006743	3.24562	4.44947	0.00179796
hsa_circ_0000211	28.6821	1.15221	0.00751877
hsa_circ_0003908	1.05413	-4.36639	0.0257565
hsa_circ_0023988	3.11482	5.21638	0.000222459
hsa_circ_0023990	4.07945	2.84745	0.015414
hsa_circ_0025765	3.43785	-1.95795	0.0227127
chr12|6510279|6510532	1.87508	4.12501	0.0318281
chr12|94169153|94186473	14.1769	1.13642	0.0479117
hsa_circ_0008776	4.44535	-2.10271	0.011014
hsa_circ_0002917	1.48414	-4.53568	0.0176376
hsa_circ_0033475	1.59722	-4.105	0.0135173
hsa_circ_0000513	1.03026	-4.74172	0.0160365
hsa_circ_0000639	2.64144	2.61237	0.0482842
hsa_circ_0039398	1.06526	-4.09724	0.0199623
chr17|40495987|40496520	1.54396	-4.74561	0.000756996
hsa_circ_0004621	1.62346	3.81233	0.0280436
hsa_circ_0002496	1.8236	4.102	0.0158883
hsa_circ_0047136	1.85197	-2.16765	0.0462213
hsa_circ_0000852	4.27954	2.13259	0.0289601
hsa_circ_0000915	18.4041	-1.40626	0.016399
chr19|39877663|39893527	7.23987	-7.54905	0.0188354
hsa_circ_0000944	10.6713	-1.38539	0.010328
hsa_circ_0110084	3.57022	1.93105	0.0441618
hsa_circ_0001064	2.05114	-2.08988	0.0472716
hsa_circ_0001073	22.6482	-1.32324	0.0146609
hsa_circ_0006934	1.51162	3.81311	0.0290238
hsa_circ_0002346	6.27532	-1.8468	0.00331631
hsa_circ_0007386	3.91832	-1.64673	0.0362434
hsa_circ_0002805	8.21362	-1.32246	0.0273972
hsa_circ_0001178	15.0555	1.05196	0.00779182
hsa_circ_0001222	1.03884	-3.84465	0.0303975
hsa_circ_0006884	5.25673	-1.44929	0.0165541
hsa_circ_0006999	1.589	3.83037	0.0274846
hsa_circ_0001290	6.08228	-1.2539	0.0395092
hsa_circ_0001400	16.6901	-1.35874	0.00164249
hsa_circ_0069562	1.35415	-3.92285	0.0217971
chr4|90723914|90727297	1.4256	3.5931	0.045749
hsa_circ_0001519	8.44383	-1.34296	0.0460038
chr5|123532569|123557564	1.41286	3.77428	0.0278892
hsa_circ_0001512	1.47945	-4.69796	0.00123127
hsa_circ_0075796	13.5402	1.06579	0.00853252
hsa_circ_0001574	1.28121	3.92656	0.0419038
hsa_circ_0001730	10.605	-1.31392	0.00669462
hsa_circ_0004069	7.54811	-2.0138	0.00335639
hsa_circ_0004779	2.2651	4.30593	0.0116537
hsa_circ_0079284	1.77142	4.22996	0.00935534
hsa_circ_0008345	3.81939	-1.63786	0.0444296
hsa_circ_0008016	18.0602	-1.0759	0.031746
chr8|47394978|47407961	1.2334	4.16018	0.0442084
hsa_circ_0084582	1.1855	-4.21133	0.0136427
chr8|70213903|70216764	13.3306	1.1348	0.0154941
hsa_circ_0001946	70.7752	1.47228	0.0340111
hsa_circ_0009069	3.45122	-1.43238	0.047083

## Sheet: Matched N Vs Apparent N
4. List of differentially regulated circRNA identified by find_circ - matched normal samples compared to apparent normal samples
CircRNA	baseMean	log2FoldChange	pvalue
hsa_circ_0000099	1.84504	4.02843	0.0393666
hsa_circ_0000117	15.8308	1.11129	0.00704383
hsa_circ_0000006	5.16541	-2.33694	0.0121042
hsa_circ_0002669	8.2984	-1.00349	0.0350574
hsa_circ_0008311	7.73129	1.46407	0.0206178
hsa_circ_0008679	3.06485	3.67966	0.0151071
hsa_circ_0006743	3.24562	5.05161	0.000363682
hsa_circ_0019223	2.07027	-3.36734	0.00636083
chr11|103219915|103223086	1.57483	-2.72127	0.046113
hsa_circ_0007401	1.24705	-3.56513	0.0247624
hsa_circ_0023988	3.11482	3.76023	0.0102008
chr12|28255581|28307749	1.46063	-3.9203	0.0107707
chr12|6510279|6510532	1.87508	3.91211	0.0431521
hsa_circ_0000418	3.02697	-2.18854	0.0413553
hsa_circ_0007881	2.40604	2.71536	0.0365187
hsa_circ_0002553	1.72658	-2.90797	0.0460824
hsa_circ_0000513	1.03026	-4.45492	0.0236707
hsa_circ_0031446	2.45037	-2.45331	0.0271888
hsa_circ_0004621	1.62346	3.83221	0.0279417
hsa_circ_0002496	1.8236	3.92044	0.0222468
hsa_circ_0047720	1.82035	-2.91725	0.0396129
chr19|39877663|39893527	7.23987	-7.26219	0.0238505
hsa_circ_0001064	2.05114	-3.72646	0.00366322
chr2|164692221|164695836	1.38523	3.98399	0.048544
hsa_circ_0001097	4.01713	-1.70833	0.0190882
hsa_circ_0006934	1.51162	3.67097	0.0371467
hsa_circ_0008959	1.10026	-4.29883	0.0203251
hsa_circ_0001178	15.0555	1.00785	0.0121514
hsa_circ_0007897	3.05787	-2.23479	0.036702
hsa_circ_0006884	5.25673	-1.55452	0.0137264
hsa_circ_0006999	1.589	3.81083	0.0291457
hsa_circ_0001290	6.08228	-1.31179	0.0364634
hsa_circ_0007761	5.63777	-1.48347	0.0298829
hsa_circ_0001400	16.6901	-1.34949	0.00209222
hsa_circ_0007308	3.10027	-2.23412	0.0367855
chr4|90723914|90727297	1.4256	3.70705	0.0398185
hsa_circ_0001519	8.44383	-1.55056	0.0243919
chr5|123532569|123557564	1.41286	3.56034	0.0402213
hsa_circ_0005524	1.70788	3.99683	0.0303311
hsa_circ_0075796	13.5402	1.01769	0.0136742
hsa_circ_0001571	2.9677	-2.20523	0.0454621
hsa_circ_0001730	10.605	-1.58569	0.00174882
hsa_circ_0004779	2.2651	4.29756	0.0121305
hsa_circ_0079284	1.77142	3.47786	0.0369177
hsa_circ_0007672	2.40242	-3.3477	0.00928479
hsa_circ_0006950	5.25899	-1.90661	0.0148301
chr8|70213903|70216764	13.3306	1.10177	0.0202208
hsa_circ_0008192	1.87544	4.23012	0.0286794
chr9|35657821|35658020	1.52545	-4.39234	0.0231295
chrX|1389491|1389616	0.997723	-3.70641	0.039469
hsa_circ_0001946	70.7752	1.69253	0.0147849
hsa_circ_0009069	3.45122	-1.81775	0.018693
