# Supplementary material for: Identification of novel dysregulated circular RNAs in early‐stage breast cancer
Source: J Cell Mol Med. 2021 Feb 5;25(8):3912–21. doi: 10.1111/jcmm.16324 (PMC8051735; doi:10.1111/jcmm.16324)
Supplement: Supplementary file 3 — Table S2 [file JCMM-25-3912-s003.xlsx]

## Sheet: Tumor-Matched N Vs Apparent N
Rao et al., Identification of novel dysregulated circular RNAs in early-stage breast cancer
1. List of differentially regulated circRNA identified by DCC - tumor -matched normal samples compared to apparent normal samples
CircRNA	baseMean	log2FoldChange	pvalue
hsa_circ_0000117	35.3075	1.13051	0.00322353
chr1:149655699-149669310	17.8972	1.45751	0.0497015
hsa_circ_0008339	8.38875	1.31595	0.0449583
hsa_circ_0004996	12.8461	1.09875	0.0256452
hsa_circ_0000175	10.1988	2.4168	0.000534544
hsa_circ_0017348	7.31801	1.63669	0.0191535
hsa_circ_0000032	7.12747	1.39397	0.0293706
hsa_circ_0008311	12.0775	1.13326	0.0313846
hsa_circ_0007503	3.19952	2.02315	0.0455362
hsa_circ_0006743	3.10621	2.18217	0.0261415
hsa_circ_0024605	7.9766	2.50748	0.000738894
hsa_circ_0000283	4.4883	1.65051	0.0340107
hsa_circ_0023984	9.49152	2.88973	0.0119991
hsa_circ_0023990	6.71628	1.71789	0.0355459
hsa_circ_0025765	7.40201	-1.5943	0.00732076
hsa_circ_0004650	8.18003	1.50697	0.018995
chr12:95208843-95211267	10.8117	1.52626	0.0399455
hsa_circ_0000475	3.85225	1.64769	0.0400164
hsa_circ_0000569	6.51249	1.86873	0.0047966
hsa_circ_0002553	4.92689	-1.38246	0.0469631
hsa_circ_0009140	6.20082	-1.24475	0.0368593
hsa_circ_0008568	3.88358	1.85934	0.0229165
chr14:49709159-49743805	4.7694	-1.7486	0.024464
hsa_circ_0007695	23.031	1.51301	0.00125969
chr15:100330889-100334180	10.3953	1.50841	0.0304268
hsa_circ_0007489	5.70249	1.93117	0.0161915
chr15:75859878-75873568	8.69382	1.37985	0.0288581
hsa_circ_0000639	4.85485	2.01879	0.0142678
hsa_circ_0038005	5.32289	1.89664	0.0278916
hsa_circ_0003704	3.51772	-1.32158	0.0472647
hsa_circ_0007068	7.49331	1.64546	0.0201046
hsa_circ_0007079	6.17358	2.49882	0.00329413
hsa_circ_0039943	13.6439	1.7474	0.0346147
hsa_circ_0000754	4.07862	1.59008	0.0410257
hsa_circ_0006220	5.36072	2.31629	0.00866906
hsa_circ_0043898	6.01557	1.95952	0.0132149
hsa_circ_0044623	3.33314	1.69709	0.0464428
hsa_circ_0002496	3.58165	2.28189	0.0241362
hsa_circ_0047880	4.41425	-1.52352	0.0184299
hsa_circ_0007342	5.36478	2.01223	0.012697
hsa_circ_0004321	12.0631	1.56303	0.0080331
hsa_circ_0002882	9.8727	1.07474	0.0305493
hsa_circ_0000963	22.3745	1.87072	0.0313819
hsa_circ_0001062	25.8176	2.73175	0.000575975
hsa_circ_0001064	8.77322	-1.17412	0.0112565
hsa_circ_0001085	9.00773	-1.34236	0.00451808
hsa_circ_0001097	6.06158	-1.36696	0.0120988
hsa_circ_0002346	11.267	-1.62306	0.000158953
hsa_circ_0007386	9.63944	-1.14315	0.0310433
hsa_circ_0054211	4.49649	2.14315	0.0218037
hsa_circ_0055451	5.01685	1.58993	0.0216843
hsa_circ_0059490	5.76359	2.08531	0.00948883
hsa_circ_0001187	18.9455	1.35877	0.0141584
hsa_circ_0001190	15.0587	1.78193	0.0106158
hsa_circ_0009055	4.87641	-1.35065	0.0122604
hsa_circ_0007897	7.82449	-1.17265	0.0294985
hsa_circ_0006884	9.13561	-1.16673	0.0105129
hsa_circ_0001333	12.1685	1.30472	0.0314408
chr3:127014182-127014375	3.66401	-1.5237	0.0379613
hsa_circ_0005768	19.599	1.21041	0.0456655
hsa_circ_0008439	4.28265	1.84954	0.0220136
hsa_circ_0004089	8.2206	-1.07598	0.040948
hsa_circ_0007291	7.73076	-1.26924	0.0173079
hsa_circ_0001305	16.0048	1.09921	0.0302097
hsa_circ_0066536	5.67035	-1.26533	0.0374234
chr4:173384651-173403950	4.27362	1.54646	0.0391134
hsa_circ_0001400	53.0162	-1.24718	0.00123447
hsa_circ_0001410	7.77298	2.19327	0.00315089
hsa_circ_0007883	9.57804	2.02614	0.0121331
hsa_circ_0001519	16.7564	-1.23828	0.00773424
hsa_circ_0005728	6.98483	1.45623	0.028425
hsa_circ_0006716	5.48995	1.46199	0.0224033
hsa_circ_0001492	17.7664	1.1767	0.0155199
hsa_circ_0007132	10.0881	1.57238	0.0397623
hsa_circ_0002492	5.95518	1.37572	0.0267814
hsa_circ_0076125	5.59193	-1.3342	0.00789566
hsa_circ_0002947	3.0053	1.80309	0.0447541
hsa_circ_0004069	12.7982	-1.3037	0.0299554
chr7:22308339-22318037	11.2596	1.29805	0.0236741
chr7:30550636-30574881	4.46964	1.83137	0.023947
hsa_circ_0001829	48.393	-1.04089	0.0229182
hsa_circ_0083619	3.41235	2.03977	0.020637
hsa_circ_0001790	7.61743	-1.31607	0.0310913
hsa_circ_0008207	4.95834	-1.74935	0.00925286
hsa_circ_0001946	221.045	2.09762	0.00649347
hsa_circ_0001922	5.69998	1.86772	0.00971562
hsa_circ_0009069	6.33064	-1.0648	0.0468476

## Sheet: Tumor Vs Matched Normal 
2. List of differentially regulated circRNA identified by DCC - tumor samples compared to matched normal samples
CircRNA	baseMean	log2FoldChange	pvalue
chr1:149655699-149669310	17.8972	1.38538	0.0226649
hsa_circ_0003247	31.1086	1.02123	0.0150981
hsa_circ_0016600	4.7349	1.90115	0.00594589
hsa_circ_0016601	7.63917	3.57505	1.36068e-05
hsa_circ_0017241	8.42643	1.07413	0.0344548
hsa_circ_0009076	12.0865	-1.22293	0.0336493
hsa_circ_0006622	12.2929	-1.42695	0.0293511
hsa_circ_0008225	6.02679	2.18805	0.00180487
chr10:37141718-37142290	19.4122	4.05995	0.0194411
hsa_circ_0006286	3.94077	-1.67653	0.0497843
chr13:32535769-32537027	5.0695	1.29685	0.0383557
hsa_circ_0005857	5.84965	2.13297	0.0140176
hsa_circ_0002839	3.8914	1.34334	0.0451618
hsa_circ_0007766	20.8473	3.1408	0.000325033
hsa_circ_0003423	15.4464	1.30806	0.00876308
hsa_circ_0000907	11.1543	1.46511	0.015944
hsa_circ_0059490	5.76359	1.12478	0.0410561
chr20:48690947-48692790	5.67781	1.60594	0.0353722
hsa_circ_0006731	6.43226	-1.28234	0.039098
hsa_circ_0002174	18.6727	-1.58208	0.0231743
chr5:16779545-16783469	5.94382	-1.44683	0.0413391
hsa_circ_0005777	10.3897	-1.47049	0.00297276
hsa_circ_0008833	4.72897	1.91903	0.0226755
chr6:19113307-19114283	7.88199	-1.69061	0.0143619
chr7:116110708-116112038	4.02787	2.33392	0.00354649
hsa_circ_0085363	11.2914	1.67722	0.015078
hsa_circ_0006950	7.82485	1.37277	0.044074
hsa_circ_0006376	6.28032	-1.14898	0.0460205
hsa_circ_0008599	14.2974	-1.74562	0.00620089
hsa_circ_0001910	7.47235	1.24003	0.0368241
hsa_circ_0001944	6.55137	-1.72583	0.00652102
chrX:94525211-94529483	7.71905	3.24647	0.000926221

## Sheet: Tumor Vs Apparent N
3. List of differentially regulated circRNA identified by DCC - tumor samples compared to apparent normal samples
CircRNA	baseMean	log2FoldChange	pvalue
hsa_circ_0000117	35.3075	1.1149	0.0121146
chr1:149655699-149669310	17.8972	1.9687	0.0071801
hsa_circ_0003247	31.1086	1.18565	0.016656
hsa_circ_0008339	8.38875	1.68201	0.0144853
hsa_circ_0004996	12.8461	1.22338	0.0312884
hsa_circ_0000175	10.1988	2.42642	0.00142654
hsa_circ_0016601	7.63917	1.61125	0.0384235
hsa_circ_0002922	31.9619	1.35416	0.0456055
chr1:247156406-247159813	39.6148	1.16746	0.0365446
hsa_circ_0017348	7.31801	1.96111	0.00850737
hsa_circ_0008311	12.0775	1.21796	0.0395436
hsa_circ_0008225	6.02679	1.95786	0.0155203
hsa_circ_0024604	8.46486	1.66512	0.0422044
hsa_circ_0024605	7.9766	2.24514	0.00515302
hsa_circ_0023984	9.49152	3.23319	0.0284203
hsa_circ_0023990	6.71628	1.99358	0.0237407
hsa_circ_0007723	10.7761	1.29973	0.0353605
hsa_circ_0008250	5.03095	1.61333	0.034101
hsa_circ_0025765	7.40201	-2.01415	0.00507297
chr12:95208843-95211267	10.8117	1.89411	0.0169281
hsa_circ_0000569	6.51249	1.7483	0.0184887
chr14:33215182-33215587	5.38481	-1.47374	0.0446458
hsa_circ_0008568	3.88358	1.80217	0.0451523
chr14:49709159-49743805	4.7694	-1.79476	0.047021
hsa_circ_0007695	23.031	1.66709	0.0013893
hsa_circ_0032649	7.61775	-1.20995	0.032763
chr15:100330889-100334180	10.3953	1.866	0.0117069
hsa_circ_0000596	13.6614	1.05325	0.046698
hsa_circ_0000639	4.85485	2.04659	0.0242101
hsa_circ_0038005	5.32289	2.09245	0.0248642
hsa_circ_0005941	32.7731	-1.21581	0.0448396
hsa_circ_0007068	7.49331	1.60112	0.0434424
hsa_circ_0007079	6.17358	2.57772	0.00460157
hsa_circ_0039943	13.6439	1.96101	0.0304504
hsa_circ_0000754	4.07862	1.79288	0.0338452
hsa_circ_0006220	5.36072	2.11814	0.0269304
hsa_circ_0007766	20.8473	2.41135	0.0156219
hsa_circ_0043898	6.01557	2.01677	0.0208728
hsa_circ_0002496	3.58165	2.42292	0.02706
hsa_circ_0047880	4.41425	-1.52901	0.0450529
hsa_circ_0007342	5.36478	2.00622	0.0244616
hsa_circ_0004321	12.0631	1.36245	0.0367715
hsa_circ_0002882	9.8727	1.1818	0.036474
hsa_circ_0001062	25.8176	2.96148	0.000600543
hsa_circ_0008278	13.2399	1.32202	0.0325976
hsa_circ_0001073	49.1241	-1.5564	0.013744
hsa_circ_0002024	23.5686	-1.16893	0.00719731
hsa_circ_0001085	9.00773	-1.30862	0.0215865
hsa_circ_0001097	6.06158	-1.89451	0.00352688
hsa_circ_0058040	8.65114	-1.4874	0.0353461
hsa_circ_0002346	11.267	-2.10072	1.45536e-05
hsa_circ_0007386	9.63944	-1.71467	0.00398118
hsa_circ_0055451	5.01685	1.60707	0.035075
hsa_circ_0059490	5.76359	2.54787	0.00172282
hsa_circ_0001187	18.9455	1.60843	0.00722328
hsa_circ_0001190	15.0587	1.75088	0.0244057
hsa_circ_0009055	4.87641	-1.55428	0.0171367
hsa_circ_0007897	7.82449	-1.32444	0.0371722
hsa_circ_0006884	9.13561	-1.11616	0.0390402
chr3:127014182-127014375	3.66401	-1.85706	0.0326819
hsa_circ_0006731	6.43226	-1.81104	0.00824213
chr3:151581539-151600951	10.4107	-1.87416	0.0129164
chr3:172251260-172262083	6.02653	-1.53609	0.0123015
hsa_circ_0002174	18.6727	-2.1955	0.00554429
hsa_circ_0008439	4.28265	2.00667	0.0232611
hsa_circ_0004089	8.2206	-1.3259	0.0324617
hsa_circ_0071037	9.09402	-1.77836	0.0265193
chr4:173384651-173403950	4.27362	1.65895	0.0428116
hsa_circ_0001400	53.0162	-1.20257	0.00764009
hsa_circ_0001410	7.77298	2.142	0.00820768
hsa_circ_0003716	5.29416	1.78861	0.0434344
hsa_circ_0001519	16.7564	-1.25022	0.0212755
hsa_circ_0005728	6.98483	1.67076	0.0208653
hsa_circ_0006716	5.48995	1.45667	0.040639
hsa_circ_0001566	7.80305	1.27104	0.0432734
hsa_circ_0001492	17.7664	1.39006	0.00892059
hsa_circ_0006411	8.43345	-1.77981	0.028615
hsa_circ_0007132	10.0881	1.77773	0.0348825
hsa_circ_0076125	5.59193	-1.60005	0.00811594
hsa_circ_0004069	12.7982	-1.71793	0.0104304
chr7:30550636-30574881	4.46964	2.07882	0.016849
hsa_circ_0002714	7.43145	-1.58817	0.0449351
hsa_circ_0001721	5.16707	1.62899	0.0337511
hsa_circ_0008345	6.34071	-1.28928	0.0318086
hsa_circ_0001829	48.393	-1.45926	0.00268673
hsa_circ_0083619	3.41235	2.06578	0.0316977
hsa_circ_0008207	4.95834	-1.66337	0.0344018
hsa_circ_0001944	6.55137	-1.84788	0.00948171
hsa_circ_0001946	221.045	2.0008	0.0200872
hsa_circ_0001922	5.69998	1.54253	0.0491799

## Sheet: Matched N Vs Apparent N
4. List of differentially regulated circRNA identified by DCC - matched normal samples compared to apparent normal samples
CircRNA	baseMean	log2FoldChange	pvalue
hsa_circ_0000117	35.3075	1.1149	0.0121146
chr1:149655699-149669310	17.8972	1.9687	0.00718003
hsa_circ_0003247	31.1086	1.18565	0.0166559
hsa_circ_0008339	8.38875	1.68201	0.0144852
hsa_circ_0004996	12.8461	1.22338	0.0312883
hsa_circ_0000175	10.1988	2.42642	0.00142653
hsa_circ_0016601	7.63917	1.61125	0.0384231
hsa_circ_0002922	31.9619	1.35417	0.0456051
chr1:247156406-247159813	39.6148	1.16746	0.0365443
hsa_circ_0017348	7.31801	1.96111	0.00850731
hsa_circ_0008311	12.0775	1.21796	0.0395434
hsa_circ_0008225	6.02679	1.95787	0.0155201
hsa_circ_0024604	8.46486	1.66512	0.0422041
hsa_circ_0024605	7.9766	2.24514	0.00515299
hsa_circ_0023984	9.49152	3.23319	0.02842
hsa_circ_0023990	6.71628	1.99358	0.0237405
hsa_circ_0007723	10.7761	1.29973	0.0353603
hsa_circ_0008250	5.03095	1.61333	0.0341008
hsa_circ_0025765	7.40201	-2.01415	0.00507301
chr12:95208843-95211267	10.8117	1.89411	0.016928
hsa_circ_0000569	6.51249	1.7483	0.0184886
chr14:33215182-33215587	5.38481	-1.47374	0.0446459
hsa_circ_0008568	3.88358	1.80217	0.0451522
chr14:49709159-49743805	4.7694	-1.79476	0.0470213
hsa_circ_0007695	23.031	1.66709	0.00138929
hsa_circ_0032649	7.61775	-1.20995	0.0327631
chr15:100330889-100334180	10.3953	1.866	0.0117069
hsa_circ_0000596	13.6614	1.05325	0.0466977
hsa_circ_0000639	4.85485	2.04659	0.02421
hsa_circ_0038005	5.32289	2.09245	0.0248641
hsa_circ_0005941	32.7731	-1.21581	0.0448399
hsa_circ_0007068	7.49331	1.60112	0.0434422
hsa_circ_0007079	6.17358	2.57772	0.00460153
hsa_circ_0039943	13.6439	1.96102	0.0304502
hsa_circ_0000754	4.07862	1.79288	0.033845
hsa_circ_0006220	5.36072	2.11814	0.0269302
hsa_circ_0007766	20.8473	2.41136	0.0156216
hsa_circ_0043898	6.01557	2.01677	0.0208727
hsa_circ_0002496	3.58165	2.42292	0.0270599
hsa_circ_0047880	4.41425	-1.529	0.0450532
hsa_circ_0007342	5.36478	2.00622	0.0244615
hsa_circ_0004321	12.0631	1.36245	0.0367713
hsa_circ_0002882	9.8727	1.1818	0.0364738
hsa_circ_0001062	25.8176	2.96148	0.000600535
hsa_circ_0008278	13.2399	1.32202	0.0325974
hsa_circ_0001073	49.1241	-1.5564	0.0137441
hsa_circ_0002024	23.5686	-1.16893	0.00719736
hsa_circ_0001085	9.00773	-1.30862	0.0215867
hsa_circ_0001097	6.06158	-1.8945	0.0035269
hsa_circ_0058040	8.65114	-1.4874	0.0353463
hsa_circ_0002346	11.267	-2.10072	1.45538e-05
hsa_circ_0007386	9.63944	-1.71467	0.0039812
hsa_circ_0055451	5.01685	1.60707	0.0350749
hsa_circ_0059490	5.76359	2.54787	0.0017228
hsa_circ_0001187	18.9455	1.60843	0.00722322
hsa_circ_0001190	15.0587	1.75088	0.0244055
hsa_circ_0009055	4.87641	-1.55428	0.0171367
hsa_circ_0007897	7.82449	-1.32444	0.0371724
hsa_circ_0006884	9.13561	-1.11616	0.0390404
chr3:127014182-127014375	3.66401	-1.85705	0.032682
hsa_circ_0006731	6.43226	-1.81104	0.00824217
chr3:151581539-151600951	10.4107	-1.87416	0.0129165
chr3:172251260-172262083	6.02653	-1.53609	0.0123015
hsa_circ_0002174	18.6727	-2.1955	0.00554433
hsa_circ_0008439	4.28265	2.00667	0.023261
hsa_circ_0004089	8.2206	-1.3259	0.0324619
hsa_circ_0071037	9.09402	-1.77836	0.0265195
chr4:173384651-173403950	4.27362	1.65895	0.0428115
hsa_circ_0001400	53.0162	-1.20256	0.00764015
hsa_circ_0001410	7.77298	2.142	0.00820763
hsa_circ_0003716	5.29416	1.78861	0.0434341
hsa_circ_0001519	16.7564	-1.25022	0.0212757
hsa_circ_0005728	6.98483	1.67076	0.0208652
hsa_circ_0006716	5.48995	1.45667	0.0406388
hsa_circ_0001566	7.80305	1.27104	0.0432732
hsa_circ_0001492	17.7664	1.39006	0.00892053
hsa_circ_0006411	8.43345	-1.77981	0.0286151
hsa_circ_0007132	10.0881	1.77773	0.0348822
hsa_circ_0076125	5.59193	-1.60005	0.00811598
hsa_circ_0004069	12.7982	-1.71793	0.0104304
chr7:30550636-30574881	4.46964	2.07882	0.0168488
hsa_circ_0002714	7.43145	-1.58817	0.0449353
hsa_circ_0001721	5.16707	1.62899	0.0337509
hsa_circ_0008345	6.34071	-1.28928	0.0318087
hsa_circ_0001829	48.393	-1.45926	0.00268675
hsa_circ_0083619	3.41235	2.06578	0.0316976
hsa_circ_0008207	4.95834	-1.66337	0.034402
hsa_circ_0001944	6.55137	-1.84788	0.00948174
hsa_circ_0001946	221.045	2.0008	0.0200869
hsa_circ_0001922	5.69998	1.54253	0.0491798
