# Supplementary material for: Identification of novel dysregulated circular RNAs in early‐stage breast cancer
Source: J Cell Mol Med. 2021 Feb 5;25(8):3912–21. doi: 10.1111/jcmm.16324 (PMC8051735; doi:10.1111/jcmm.16324)
Supplement: Supplementary file 4 — Table S3 [file JCMM-25-3912-s004.xlsx]

## Sheet: Discovery cohort
Rao et al., Identification of novel dysregulated circular RNAs in early-stage breast cancer
Supplementary File 4. List of clinicopathological features of patients tissue samples used as discovery cohort in the study.
Discovery cohort
S. No.	Tissue type	Sample ID	Age	IDC GRADE	TNM staging	ER	PR	HER2
1	Breast Tumor	T 1	61	IDC G II	T1N1M0	+	+	-
2	Breast Tumor	T 2	53	IDC G II-III	T1N1M0	+	+	+
3	Breast Tumor	T 3	61	IDC G III	T1 N1 M0	-	-	+
4	Breast Tumor	T 4	38	IDC G II	T2 N0 M0	+	+	+
5	Breast Tumor	T 5	46	IDC G II	T1N0M0	+	+	-
6	Breast Normal	N 1	47	NA	NA	NA	NA	NA
7	Breast Normal	N 2	46	NA	NA	NA	NA	NA
8	Breast Normal	N 3	50	NA	NA	NA	NA	NA

## Sheet: Validation cohort
Rao et al., Identification of novel dysregulated circular RNAs in early-stage breast cancer
Supplementary File 4 List of clinicopathological features of patients tissue samples used as discovery and validation cohort in the study.
Validation cohort
S. No.	Sample ID	Age	IDC GRADE	TNM staging	ER	PR	HER2
1	SAMPLE 5	47	G III	pT2N0Mx	+	-	+
2	SAMPLE 7	53	G III	pT2N0Mx	+	+	+
3	SAMPLE 9	50	G II	pT2N0Mx	-	-	-
4	SAMPLE 10	54	G III	pT2N0Mx	+	+	+
5	SAMPLE 11	58	G II	pT2N0Mx	-	-	+
6	SAMPLE 12	47	G II	pT2N0Mx	+	+	+
7	SAMPLE 24	40	G II	T2N0M0	-	-	+
8	SAMPLE 27	56	G II	T2N0M0	+	+	+
9	SAMPLE 34	48	G III	T2N0M0	+	+	+
10	SAMPLE 35	58	G II	T2N0M0	-	-	+
11	SAMPLE 36	37	G II	T2N0M0	-	-	+
12	SAMPLE 37	45	G III	T2N0M0	+	-	+
13	SAMPLE 38	48	G III	T2N0M0	+	+	-
14	SAMPLE 40	56	G III	T2N0M0	-	-	+
15	SAMPLE 41	35	G II	T1N1M0	+	+	+
16	SAMPLE 49	50	G III	T2N0M0	+	+	+
17	SAMPLE 50	44	G II	T1N1M0	+	+	-
18	SAMPLE 51	58	G II	T2N0M0	+	+	+
19	SAMPLE 52	60	G II	T1N0M0	+	+	+
20	SAMPLE 53	58	G II	T2N0M0	+	+	+
21	SAMPLE 54	75	G II	T1N1M0	+	+	-
22	SAMPLE 55	78	G II	T1N0M0	+	-	+
23	SAMPLE 57	58	G II	T1N0M0	+	+	+
24	SAMPLE 58	50	G III	T2N0M0	+	-	+
25	SAMPLE 59	64	G III	T2N0M0	+	+	+
26	SAMPLE 60	38	G III	T2N0M0	+	-	+
27	SAMPLE 61	31	G III	T1N1M0	+	+	+
28	SAMPLE 62	66	G III	T2N0M0	-	-	+
29	SAMPLE 63	56	G III	T2N0M0	+	-	+
30	SAMPLE 64	72	G III	T2N0M0	-	-	+
31	SAMPLE 65	65	G III	T2N0M0	+	+	-
32	SAMPLE 66	48	G III	T2N0M0	+	-	+
